# Supplementary material for: Associations Between Adherence to the EAT-Lancet Planetary Health Diet and Nutritional Adequacy, and Sociodemographic Factors Among Australian Adults
Source: Nutrients. 2026 Jan 21;18(2):340. doi: 10.3390/nu18020340 (PMC12844771; doi:10.3390/nu18020340)
Supplement: Supplementary file 1 [file nutrients-18-00340-s001.zip]

Archive with 1 entries (1 files):
- nutrients-4064761-supplementary.pdf
